# Supplementary material for: Design, Synthesis, Antitumor, and Antiplasmodial Evaluation of New 7-Chloroquinoline–Benzimidazole Hybrids
Source: Molecules. 2024 Jun 24;29(13):2997. doi: 10.3390/molecules29132997 (PMC11243327; doi:10.3390/molecules29132997)
Supplement: Supplementary file 1 [file molecules-29-02997-s001.zip]

Archive with 1 entries (1 files):
- Supplementary Molecules_new.pdf
